# Supplementary material for: Technical Report on the New Ultrasound Lateral Mid-Shaft Approach to the Sciatic Nerve: A Never-Ending Story
Source: Medicina (Kaunas). 2025 Jan 10;61(1):100. doi: 10.3390/medicina61010100 (PMC11767092; doi:10.3390/medicina61010100)
Supplement: Supplementary file 1 [file medicina-61-00100-s001.zip]

Archive with 6 entries (4 files):
- medicina-3393209-supplementary/
- medicina-3393209-supplementary/Figure S1.pdf
- medicina-3393209-supplementary/Figure S2.jpeg
- medicina-3393209-supplementary/__MACOSX/
- medicina-3393209-supplementary/__MACOSX/._Figure S1.pdf
- medicina-3393209-supplementary/__MACOSX/._Figure S2.jpeg
